# Supplementary material for: Recurrent right ventricular cardiac myxoma in a patient with Carney complex: a case report
Source: J Med Case Rep. 2014 May 2;8:134. doi: 10.1186/1752-1947-8-134 (PMC4038109; doi:10.1186/1752-1947-8-134)
Supplement: Additional file 1 — Movie 1 and 2. Transthoracic echocardiogram and transesophageal echocardiogram showing right ventricle mass. [file 1752-1947-8-134-S1.zip]

Archive with 2 entries (2 files):
- 2036620653108273_add1.wmv
- 2036620653108273_add2.wmv
